# Supplementary material for: On the Effect of the Co-Introduction of Al and Ga Impurities on the Electrical Performance of Transparent Conductive ZnO-Based Thin Films
Source: Materials (Basel). 2022 Aug 25;15(17):5862. doi: 10.3390/ma15175862 (PMC9457261; doi:10.3390/ma15175862)
Supplement: Supplementary file 1 [file materials-15-05862-s001.zip]

Archive with 1 entries (1 files):
- materials-1852380-supplementary.pdf
